# Supplementary material for: Population genetics and historical demographic inferences of the blue crab Callinectes sapidus in the US based on microsatellites
Source: PeerJ. 2019 Oct 14;7:e7780. doi: 10.7717/peerj.7780 (PMC6796965; doi:10.7717/peerj.7780)
Supplement: Supplemental Information 3 — Genotypes for each individual [file peerj-07-7780-s003.txt]

Msat bluecrab populations in the GOM Chesapeake Bay
Tri24376
Tet6290
Tet1886
Tet1329
Tet1057
Tet603
Pen9028
Di680
Pen23472
CSC007
CSC001
CSA035
CSC004
CSC094
CSA121
CSA073
Pop
APA02 ,  171180 296300 336348 184188 198198 258258 200220 239245 099144 208210 354358 200200 195221 254258 220220 280282
APA03 ,  180183 296296 348348 184188 198198 250258 220220 243243 099144 212236 346346 190200 171171 254258 220220 274284
APA04 ,  174183 300300 336336 184184 198202 250258 195200 235249 099144 200214 000000 172210 185195 254254 220220 214284
APA05 ,  171177 296296 328348 176184 190202 258258 200210 237255 099134 212212 354354 186242 195205 258258 220220 274292
APA06 ,  183183 296296 328328 184188 198198 254258 200200 241251 134134 194212 334342 192210 203215 000000 000000 272274
APA07 ,  180183 296296 336336 184184 198198 258262 200200 233241 139144 210216 378378 166204 185229 258262 220220 274274
APA08 ,  171180 296300 336340 184184 198198 254258 230230 233241 099144 240242 358370 200200 191217 258258 220224 270292
APA09 ,  171180 296296 344348 184188 198198 250254 200200 243247 099149 210222 346362 184192 193219 258258 220220 276278
APA10 ,  180189 296296 348348 184188 194198 254262 200200 243243 099144 200208 354354 194194 183183 258262 220220 274288
APA11 ,  171180 296296 328340 184188 198198 254258 200200 241253 099139 214230 366366 200216 209209 254262 220220 266298
APA12 ,  180180 296300 340348 184188 198198 258262 200205 239247 099134 000000 334354 214246 000000 258258 000000 272274
APA13 ,  183183 288296 348348 184188 198198 258258 200205 255259 099144 206214 342370 200248 209217 254258 204220 244272
APA14 ,  180183 296296 348348 184184 190190 000000 200200 241247 144144 218218 382382 212212 197213 258274 220220 270280
APA15 ,  183183 296296 340348 184184 198198 258258 200205 239249 134134 234236 358370 188188 215215 258258 216220 274300
APA16 ,  180180 296296 336348 184188 198202 254258 200220 243257 134134 202216 350354 210210 185195 258258 220220 272280
APA17 ,  171183 296300 328328 184188 190198 254278 195200 237245 099144 208222 338338 182210 205229 258262 220220 278306
APA18 ,  171183 296296 336336 184184 190190 246262 190200 241241 099144 216242 350366 180216 173173 254258 220220 282284
APA19 ,  183189 296296 328252 184184 198202 258258 200220 245251 099144 206208 354354 196200 177233 254266 216220 272278
APA20 ,  171180 296296 348348 176188 190190 258258 200200 237241 099124 216218 338338 206218 195223 254258 220224 248272
APA21 ,  171171 296296 328328 184184 194198 258270 200210 241247 099144 210212 000000 194258 000000 254254 220220 270284
Pop
AVI01 ,  183183 296296 328348 188188 198206 254266 200210 231255 099144 206228 338358 192192 207219 250258 220224 276276
AVI03 ,  180180 296296 348348 184184 194194 254258 200200 239247 099134 216234 374374 192192 183219 254254 224224 276304
AVI04 ,  180180 280296 336348 184188 190198 254258 200200 231247 000000 176212 342342 188200 191195 258262 220220 270276
AVI05 ,  183183 296296 340340 184184 198198 254258 210220 249251 000000 220248 354354 194216 195203 258266 220224 274300
AVI06 ,  183183 296296 348348 184188 198198 254258 200200 245247 134144 206214 338362 208220 217217 258258 220220 274286
AVI07 ,  189189 296296 000000 184188 198198 250258 200200 243245 099139 210212 000000 194194 211229 254254 220220 272296
AVI08 ,  180180 296296 000000 184188 198198 250258 200200 241255 099144 226228 334342 200200 195209 262262 220220 292298
AVI09 ,  171171 296296 348348 188188 202202 258274 200205 245257 099144 206216 350350 172194 191191 258258 220220 262276
AVI10 ,  171183 292296 336340 184184 202206 254258 200220 231255 099144 206224 354358 198214 179179 258262 220220 280298
AVI11 ,  180189 296296 336336 184188 198198 258270 200210 233243 124124 206214 358358 200212 195227 254254 220220 276278
AVI12 ,  180180 296296 000000 184184 190194 250258 190190 235247 099139 228228 000000 200236 000000 000000 220220 206206
AVI13 ,  183189 296296 336336 184184 198198 254258 190200 251257 099144 212230 334334 196202 195195 262262 220220 220292
AVI14 ,  183183 296300 000000 184188 000000 258266 200230 243243 099144 218220 000000 178178 189189 258258 220220 240268
AVI16 ,  174177 296296 328328 176184 194202 258274 215215 251251 139139 210212 326326 188196 195223 262274 220220 272296
AVI17 ,  171180 296296 000000 184188 190190 254274 200210 213247 000000 196218 330330 200210 191223 258258 220220 266278
AVI18 ,  000000 000000 336348 184188 190198 258266 000000 249251 000000 212224 350350 250250 213223 258262 220224 274278
AVI19 ,  174183 296300 336348 188188 198198 258270 190200 235245 099144 202212 354354 184208 213223 258258 216220 246280
AVI20 ,  171177 292296 328336 184184 202202 258266 200205 233237 099144 186206 342342 234268 195221 254266 220224 288290
Pop
CEK01 ,  180180 296300 348348 176184 190194 258258 200205 237243 134144 214216 374374 216258 185221 254258 000000 250252
CEK02 ,  183183 296296 336348 184188 194194 258258 220225 237237 099144 222248 358378 206218 209227 254266 220224 290292
CEK03 ,  183183 296296 344348 176184 194198 254278 190190 241251 099144 208218 000000 214214 209217 258262 220220 272282
CEK04 ,  180183 296300 344348 184188 198198 254254 200200 233247 099144 210214 358366 178178 201231 258258 220220 224224
CEK05 ,  180189 296300 328336 176184 198198 254254 200205 233243 134144 214214 346350 182182 175175 258258 220220 000000
CEK06 ,  171171 296296 348348 188188 190194 254258 190200 233267 099144 208226 326326 180242 189221 258270 220220 234280
CEK07 ,  180189 292296 320328 184188 190190 254254 190200 231239 099149 196222 354354 172214 225225 262262 220220 226286
CEK08 ,  180183 280300 344344 184188 198198 000000 195195 231249 134144 198226 342358 190196 195233 258262 220220 000000
CEK09 ,  180180 292296 336348 184184 202202 250254 220220 239255 099149 216222 326326 180180 191191 258274 220220 220222
CEK10 ,  180180 296296 328348 176184 202202 000000 190190 241249 099144 202224 346366 196196 203203 254258 220220 280296
CEK11 ,  171171 296296 348348 184184 198198 000000 210210 241251 134144 214214 350350 240248 195199 258262 220252 000000
CEK13 ,  168180 296296 340340 184188 194202 258266 190200 239251 149149 222226 350358 190190 213217 258258 204220 280300
Pop
DIB01 ,  180180 296296 336348 184188 194198 254266 205205 239239 134134 216216 330330 196208 201217 258258 220220 274274
DIB02 ,  180180 296300 348348 176188 198198 258266 190195 233237 134144 186208 334334 184228 195215 258258 220220 270280
DIB03 ,  177180 296296 348348 184188 190202 250258 190210 233241 094134 218218 350350 176188 187195 254258 220220 260272
DIB04 ,  180180 296296 336336 184184 190194 258278 200200 241245 134134 222260 338342 210210 195195 258258 216220 272274
DIB05 ,  180180 296300 336348 184184 000000 254258 210210 239245 134144 202226 358362 212248 201215 258266 220224 244278
DIB06 ,  171180 000000 336336 184188 202202 250258 200200 235235 099134 210220 358358 180204 195201 258266 216220 252266
DIB07 ,  180183 296300 336336 184184 198198 258262 190190 237241 124144 202218 358382 222244 191191 262262 220220 256276
DIB08 ,  183183 296300 000000 184188 000000 250258 200200 245247 134134 216216 000000 196204 191195 254266 220220 262296
DIB09 ,  180183 296296 000000 188188 000000 258258 190190 239241 134134 212212 330330 000000 183203 000000 220220 216286
DIB10 ,  171180 296296 352352 184188 198198 258266 200215 239241 134144 210218 362362 180180 195215 258262 220220 274276
DIB11 ,  171171 296296 336336 184188 194198 254282 200210 239243 134134 214214 362366 172172 181195 258258 216220 278280
DIB12 ,  171180 296296 336348 188188 198198 274274 210220 233235 099144 206220 358366 180224 197223 254262 220220 244264
DIB13 ,  180180 296296 340344 184184 194194 254258 200200 231245 124124 208210 346346 196196 189195 258258 220220 220244
DIB14 ,  183183 296296 336348 184184 194202 254258 200200 241247 099144 192212 346362 166200 201231 254258 220220 220220
DIB15 ,  180183 296296 336336 180188 198198 258266 205210 241243 134139 200208 370378 212212 205211 254258 220220 280282
DIB16 ,  183189 296300 336336 184184 190198 250258 200200 241267 134134 210212 342350 180188 197203 258258 220220 272274
DIB17 ,  183183 296296 332348 184188 198198 254258 200205 241249 124144 200210 350358 200256 219227 258262 220220 270286
DIB18 ,  180180 296300 336348 184184 190198 258258 200200 237253 134149 230230 354354 200228 215229 258258 220224 272274
DIB19 ,  171171 296296 336336 184188 194198 258258 200200 243243 099144 222224 338358 214214 209231 258262 220220 276284
DIB20 ,  180183 292296 336336 184188 194194 258258 220220 241243 099144 202228 358358 172182 183207 258258 220220 274298
DIB21 ,  183183 292296 336348 184184 190194 254258 200220 233241 124134 214236 354366 172184 195227 258262 220220 270272
DIB22 ,  174180 296300 336336 184184 194202 258274 200200 243249 144144 208222 350386 178188 207211 258258 000000 000000
DIB23 ,  177177 296296 336336 184188 198198 258266 190200 233239 099134 204206 342358 188216 207215 258262 220220 292312
DIB24 ,  171180 296296 340348 184184 190198 258258 200220 237243 124144 210214 342362 192220 203229 254258 220224 228272
Pop
GAL01 ,  180180 296300 336348 184184 198198 258278 185185 245253 134134 220220 350358 192192 213215 262266 220220 276284
GAL02 ,  180183 280296 344344 184184 198198 250254 190215 245245 099144 204220 354354 172216 195201 258258 216220 278280
GAL03 ,  165171 296296 348348 184184 198198 258258 190220 237247 099139 188248 350354 174204 211225 258266 220220 276296
GAL04 ,  180180 296300 336352 184188 194198 254258 190200 249257 134134 206220 342362 184210 185185 254262 220220 276276
GAL05 ,  171180 296296 336336 184184 202202 274278 200200 231245 099144 206222 346374 180196 179179 254262 220220 228280
GAL06 ,  171183 296296 340352 184184 190190 258258 200210 237245 094139 208218 350350 196208 193193 258262 216224 000000
GAL07 ,  180180 296296 352352 184188 190198 258274 200210 229239 099144 208242 350350 192196 191221 254258 220220 272280
GAL08 ,  183183 296296 328328 184184 198198 258262 200205 231243 099139 208238 370382 174200 187187 258258 220220 256272
GAL09 ,  180180 296296 336336 184188 190194 254294 200200 231243 099134 222222 346354 218240 199213 262262 220220 278278
GAL10 ,  180180 296296 348348 184188 198198 250258 200210 231243 134134 214226 354358 178238 177177 258258 216220 272272
GAL11 ,  171195 296296 348348 184188 198198 250258 190205 245245 099139 226226 350358 170170 201201 258262 216220 220280
GAL12 ,  183183 296296 328348 184184 198198 258266 220220 249249 099144 212228 326326 194194 181217 254262 220220 216222
Pop
LLM01 ,  183183 000000 336336 188188 198202 258258 200200 241243 134134 210212 354354 184192 201201 254266 216220 280280
LLM02 ,  171171 296296 336336 184188 198198 258258 210220 231239 099134 208226 326354 172186 173173 258262 204220 274286
LLM03 ,  180180 296296 336348 184188 198198 254258 200200 251255 099144 212214 350350 168212 217219 258266 220220 272272
LLM04 ,  180186 296296 348348 184188 198198 250258 200210 237241 099144 210212 354358 194208 217217 258266 220220 268286
LLM05 ,  171180 296296 336352 184188 190190 258278 205205 235247 099144 210228 366366 204220 205205 254258 208220 268282
LLM06 ,  180180 296304 348348 176184 198202 258258 195210 251253 099139 214222 374374 192192 177199 258258 224224 278280
LLM07 ,  183183 296296 336336 176184 190202 258258 195195 233247 099144 228228 354354 182198 195209 254266 220220 268286
LLM08 ,  183183 296300 336336 184188 190198 254258 190200 000000 134134 208208 346354 172208 201201 258266 220220 254274
LLM09 ,  000000 296296 336340 184184 198198 254258 200205 247249 134139 182184 334342 204212 201201 258258 220220 000000
LLM10 ,  180180 296296 348348 184184 194194 254258 200200 000000 099139 218234 350350 188188 187187 258262 220220 260278
LLM11 ,  000000 296296 336340 184184 198202 258266 195225 235249 094139 214258 366370 172192 201211 254266 204216 266276
LLM12 ,  180189 296296 340340 184184 186202 254258 200220 000000 099139 220244 354358 200208 195207 258258 220220 274278
LLM13 ,  180180 296296 336348 184192 198198 258258 195210 000000 099139 220222 000000 210212 187195 254258 224224 276276
LLM14 ,  000000 296296 336348 184196 198198 258274 200210 229239 134134 188204 362362 220240 213213 258262 216220 218218
LLM15 ,  171171 296296 336336 184188 194194 258258 200220 241255 099124 208238 358358 216216 185203 258266 220220 214290
LLM16 ,  180180 296296 336348 184184 198198 254258 200205 247249 099139 220228 354354 194216 191203 258262 220224 282282
LLM17 ,  171177 296296 336336 184188 190190 254258 190200 235247 099144 220232 354362 188270 201201 258258 216220 242268
LLM18 ,  180180 296296 336348 184184 198198 258262 200215 221241 099139 218218 346346 000000 217223 254258 220220 000000
LLM19 ,  000000 000000 336348 184188 186198 274282 200200 231231 099099 208220 346350 186244 187211 258258 220220 000000
LLM20 ,  180192 296296 336336 176184 194202 262262 210210 239241 134134 220220 000000 180188 201201 258262 220220 000000
LLM21 ,  183183 296296 348348 184184 194198 258258 195210 237249 094124 192202 358374 206206 191195 254258 216220 272278
LLM22 ,  180180 296296 336336 184188 190190 254254 200205 237247 099144 206208 334334 212242 175195 250254 220220 282302
LLM23 ,  000000 296296 348348 184188 190198 262270 220220 245251 099139 200202 000000 190212 195195 258258 220220 000000
LLM24 ,  183183 296296 336336 184188 194194 258278 200200 237257 094139 214226 350350 192200 189213 258258 220220 264280
Pop
POL01 ,  183183 296296 336336 184188 198198 258278 190220 247253 000000 202210 350358 190238 177213 258258 220220 264274
POL02 ,  183183 296296 336336 188188 194202 250258 220220 237241 000000 222232 354358 214214 199203 254262 216220 222260
POL03 ,  171174 296296 336340 188188 190202 254258 200200 255255 124144 198206 350350 200200 187189 258266 220224 290290
POL04 ,  183183 296296 336348 188188 202202 254266 195210 241243 099144 214220 350370 196244 213235 254258 220224 266280
POL05 ,  171171 296296 324348 176184 198198 258258 205205 233239 124144 184216 370374 188238 207207 262262 220220 274274
POL06 ,  171180 296296 336336 188188 198198 254258 190200 239239 099144 222224 346346 186194 195217 258274 220220 000000
POL07 ,  180180 296296 348348 184184 198198 258266 190200 237239 099144 212220 000000 182194 205229 000000 220220 226272
POL08 ,  180189 296300 352352 188188 202202 258258 200215 233253 099144 200240 342374 176198 227227 254258 216220 262288
POL09 ,  171180 296296 344344 184188 194194 254258 200225 247251 099144 202218 358366 172186 201201 258258 220220 272292
POL10 ,  171195 296296 336348 180184 198198 250254 200200 221239 139144 210210 342342 212212 189231 254258 216220 270292
POL11 ,  171180 296300 336340 176184 190190 274278 220220 239239 000000 202252 358366 160206 191191 254262 220220 268288
POL12 ,  171171 296300 324324 184188 194194 258258 200220 237249 099144 206234 342350 172218 215215 254258 204220 270270
POL13 ,  183183 296296 340340 184188 190198 254258 200200 255269 099144 218248 350358 172182 209209 258262 220220 270276
POL14 ,  180180 296296 348348 188188 198198 258258 200200 239243 000000 220220 386386 204204 217219 254254 220220 222292
POL15 ,  180183 296300 328328 184188 198198 254258 200210 243259 099144 212212 342342 190190 183183 258258 220220 280282
POL16 ,  180183 296296 000000 180188 198198 274278 200200 237237 099144 192192 346346 188192 217219 254254 216220 282284
POL17 ,  180180 296296 336352 184188 198202 258266 210220 247249 000000 000000 346378 204214 183205 262266 216220 218272
POL18 ,  174189 296296 348348 184188 198202 254258 220225 241245 099144 208214 390390 182210 227235 266266 220220 278282
Pop
ROC01 ,  171180 296296 000000 184184 198198 258266 200210 221245 139144 212212 354354 196216 191195 258258 220224 254304
ROC02 ,  171189 296296 336336 184184 198198 250254 200200 239239 124139 210210 354354 192196 195229 258258 220220 276284
ROC03 ,  180180 296296 340348 184188 000000 254258 185185 241257 099139 204224 346346 176176 175175 258258 220220 264284
ROC04 ,  180183 296296 332332 184184 198198 258266 190200 251255 094144 218218 346346 194222 187187 262262 220220 266266
ROC05 ,  183183 296296 336336 188188 190198 254258 200220 245245 124144 210216 346346 190194 195195 258258 220220 230286
ROC06 ,  180189 296300 348348 176184 190190 258266 200205 235243 099144 204212 000000 182220 177177 258262 220220 274288
ROC07 ,  180180 296300 352352 184188 202202 258258 200210 237261 124144 208210 358358 184218 201201 254258 220224 274284
ROC08 ,  180180 296296 000000 184188 198198 258258 200215 257257 124144 210220 354354 194242 207223 258262 220220 278292
ROC19 ,  180180 296296 336348 184188 198198 258262 200200 237259 139144 208226 000000 186216 175193 258262 216220 226276
ROC22 ,  180180 296300 340340 184184 190194 250258 200205 241243 099144 224224 326326 216224 187223 258266 216220 264292
ROC23 ,  180183 296296 348348 184188 186194 254258 200235 241269 099144 196208 342342 206206 199199 262274 220220 274282
ROC24 ,  171183 296296 352352 184188 194198 258258 200200 233233 094144 216222 358358 192198 195245 258262 220224 278278
ROC25 ,  180183 296300 328336 184188 198198 258266 190200 235239 124144 212232 342342 188188 175175 254266 220220 272292
ROC26 ,  180180 296300 336336 184188 198198 258262 190200 239243 124144 198214 354370 208208 201217 254258 220224 214278
ROC27 ,  171180 296296 000000 176188 190190 250258 190205 241251 099139 228230 354366 176216 193195 258258 216220 268278
ROC28 ,  171183 296296 000000 184188 198198 250258 200210 243267 099139 196228 354358 196214 221221 258262 216220 290300
ROC29 ,  171180 296296 348348 184184 198202 254254 220220 237237 094139 218220 370370 206206 203215 258262 220220 276278
ROC30 ,  183183 296300 336336 184188 198198 258258 195195 235245 094139 204214 346346 250254 177201 258262 216220 266280
ROC31 ,  180180 296296 348348 184184 194198 250278 210220 249249 094139 210218 346346 184190 191191 258266 220220 264284
ROC32 ,  171180 296300 336340 184188 198198 258258 200220 243245 099144 200234 326326 200256 203223 258266 220224 280280
ROC33 ,  180180 296296 352352 184184 000000 258258 210220 231247 099144 210218 358358 186198 000000 254258 220220 290292
ROC34 ,  183183 296296 336348 184188 194198 258266 210210 239243 139139 212212 374374 174210 191191 254258 220220 270274
Pop
SER26 ,  177183 296300 000000 180180 190198 262274 205205 233251 124139 212212 370370 190200 193209 258266 220224 268308
SER27 ,  171180 296296 000000 184188 198198 254274 195210 000000 094144 220228 350350 194194 193201 254262 220220 222274
SER28 ,  171180 296296 336348 184184 206206 254258 200210 000000 099139 212212 342342 000000 175213 258258 220220 272280
SER29 ,  180180 296296 000000 176184 206206 258258 190190 245247 094139 206236 362362 000000 177197 254258 216220 270270
SER30 ,  180189 296296 328340 184188 206210 250258 200200 235237 099144 206210 354366 170204 183183 266270 220220 282296
SER31 ,  183183 296296 336336 184188 206214 254274 195195 000000 134134 194208 354358 184184 183183 258262 220224 270312
SER32 ,  180180 296296 336352 184184 198202 254258 220220 241255 099144 184206 354354 170178 201219 258262 220220 268292
SER33 ,  183183 296296 348348 184184 198206 258258 200200 241247 134134 194210 338350 194204 195225 254258 216216 288294
SER34 ,  180183 296300 336336 184184 000000 206258 200200 235247 099134 204208 334366 190206 173205 258266 216220 280284
SER35 ,  180183 296300 336348 184184 198198 254258 200200 241241 094139 210210 334334 192192 171199 258258 220220 272274
SER36 ,  180183 296296 328328 184184 194194 258258 195210 000000 094139 212212 354354 190214 195209 262262 216220 272282
SER37 ,  174180 296300 340348 184188 194194 258258 220220 000000 094139 212226 330330 208244 195209 254258 220220 000000
SER38 ,  180180 296296 344344 180184 190198 246258 205215 241241 144144 224224 358358 000000 000000 262262 220220 276278
SER39 ,  180183 296296 348348 184184 198198 254258 200220 000000 099134 204204 354358 192212 221221 258266 220220 000000
SER40 ,  180183 280300 336340 184188 190194 254258 195195 245245 139149 198198 358358 180188 177209 258262 220220 274276
SER41 ,  171180 296296 348348 184188 194198 258274 215215 233233 099144 210212 338338 204268 175185 258258 220220 270272
SER42 ,  183183 296296 336336 184184 198198 258266 200210 000000 134134 182208 326326 174204 225229 258274 220220 226270
SER43 ,  171180 296300 324336 184188 194194 266274 190200 235243 094144 202204 354366 180270 163163 258258 220220 284286
SER44 ,  171183 296300 352352 184184 198198 262266 195220 243249 139149 212214 342342 170184 209231 258258 204220 240268
SER45 ,  180189 296304 000000 184184 198198 258282 200205 241253 094094 198224 358366 230230 213229 254254 220220 218274
SER46 ,  183183 296296 328348 184188 198198 254258 200225 239251 099144 206208 362362 196196 195197 258258 220220 000000
SER47 ,  174180 296300 348348 184184 198198 000000 200220 245259 134144 226226 330330 194204 195209 254258 220228 268292
SER48 ,  180183 296296 348348 184184 194198 258266 190200 237243 134134 206214 354354 200222 189189 262262 216220 234290
SER49 ,  177183 296296 348348 184184 190190 266274 200210 235237 094144 192220 350350 174196 191237 254258 216220 278278
SER50 ,  180189 296296 000000 184188 190194 254258 205205 243253 094139 202218 334334 216216 175205 258258 220220 272274
Pop
SLI01 ,  183186 296300 000000 184188 198198 250258 190195 245249 099134 194218 358358 194242 199199 258262 220220 214298
SLI02 ,  171183 296296 328336 172184 190202 254258 200200 241245 094139 202230 370370 192196 201223 258262 220220 284286
SLI03 ,  180180 296296 348348 188188 194198 250262 185185 239239 099144 224226 342350 200200 175197 258258 220224 242288
SLI04 ,  174174 296296 352352 184184 190198 254258 205205 241247 099134 194208 354354 188246 209223 266266 220220 262288
SLI05 ,  177180 296300 340340 180188 190198 254258 200200 231239 134144 208210 358358 178194 199215 258258 220220 276278
SLI06 ,  168183 296296 336340 184188 198198 258258 200200 239239 099139 216216 350354 000000 211221 254258 224224 274282
SLI07 ,  174180 296296 000000 184184 198198 258258 190200 239239 134134 210240 350350 184184 173173 258266 220220 000000
SLI08 ,  171180 296296 000000 184184 198198 258258 200210 233243 134134 214226 000000 200200 181209 254254 220220 244276
SLI09 ,  174180 296296 336336 184184 198198 254258 210210 237257 134134 202218 330330 186216 217217 254254 216220 278296
SLI10 ,  174180 296296 328328 184184 198198 258258 210220 237253 099144 214214 350378 192216 199225 258262 220220 238280
SLI11 ,  180183 000000 000000 184184 198198 258258 190200 249251 134134 212230 000000 200200 163163 254262 220220 230278
